# Supplementary material for: A novel visual dynamic nomogram to online predict the risk of unfavorable outcome in elderly aSAH patients after endovascular coiling: A retrospective study
Source: Front Neurosci. 2023 Jan 10;16:1037895. doi: 10.3389/fnins.2022.1037895 (PMC9871773; doi:10.3389/fnins.2022.1037895)
Supplement: Supplementary file 1 [file Data_Sheet_1.CSV]

sex	age	hypertension	diabetes	hyperlipoidemia	coronary_heart_disease	atrial_fibrillation	smoking	drinking	SBP	DBP	GLU	homocysteine	total_cholesterol	triglyceride	LDL	creatinine	uric_acid	BUN	WBC	NLR	LMR	PLR	SIRI	SII	haemoglobin	prealbumin	ALT	AST	TBIL	DBIL	IDBIL	ALP	INR	D_dimer	FDP	PT	APTT	thrombin_time	antithrombin_iii_activity	AFR	LDH	time_from_aneurysm_ruptured_to_surgery	wide_neck	classification_of_aneurysm_size	located_at_the_bifurcation_of_artery	multiple_aneurysm	aneurysm_position	shape_of_aneurysm	HUNT
1	70	0	0	0	0	1	0	0	146	91	6.42	9.4	3.79	0.97	2.41	59.3	273.1	3.81	10.58	28.23	1.21	357.14	8.19	3528.54	136	243	25.8	28.01	15.5	4.9	10.6	85	0.94	1.04	3.1	10.7	21	18.8	104.4	2.19	177	57.67	1	1	0	0	1	1	2
0	73	1	0	1	1	0	0	0	136	67	6.85	19.4	6.37	1.26	4.43	52.5	102.7	12.29	10.92	4.26	2.27	91.62	3.58	744.87	120	253	21.6	26.32	20.2	5.5	14.7	75	0.99	1.3	14.4	9.6	19.6	22.4	111.6	14.93	206	72	1	2	0	1	1	1	2
1	67	0	0	0	0	0	1	0	147	85	7.07	10.7	5.28	0.7	2.64	39.85	228.1	5.22	5.97	7.71	3.3	228.79	1.54	1164.54	130	267	12.4	23.1	16.7	4.2	12.5	95	0.983	0.67	1	11.2	20	18.5	108.3	15.85	209.38	13.5	1	1	0	0	1	2	2
0	76	0	0	0	0	0	0	0	174	102	7.37	13.6	4.34	0.69	2.84	45.1	187.6	3.26	14.2	9.42	1.77	118.6	6.88	1441	114	191	15	22.18	21.1	6.2	14.9	79	0.92	1.7	12.7	10.5	16.6	19.4	103.4	16.1	204.7	48	1	1	0	1	1	2	4
0	69	0	0	1	0	0	0	0	134	72	4.61	10.3	6.31	1.95	4.11	40.6	255.4	4.23	9.08	12.87	1.91	430.16	4.25	3488.6	118	269	12.5	19.87	25.2	6.6	18.6	66	0.86	1	4.1	9.8	21.3	15.7	96	14.12	204.28	10.5	0	1	1	0	1	5	2
0	85	1	0	0	0	0	0	0	137	73	6.11	9.2	5.51	1.87	3.29	20	146	4.95	10.24	8.01	5.05	225.23	1.76	2002.29	116	225	11.5	16.68	18.5	4.6	13.9	52	0.86	0.89	5.1	9.7	21.2	17.4	87.9	17.6	194.9	26.5	1	2	0	0	1	1	2
0	67	1	0	1	1	0	0	0	167	83	5.8	8.8	3.96	2.76	2.22	52.55	315.8	3.55	8	5.28	5.59	201.63	1.16	1310.6	125	243	30	24.62	11.6	4.4	7.2	85	0.926	0.76	2.4	9.8	29.5	17.7	121	14.16	181.45	35.5	1	1	0	1	1	2	2
0	75	1	0	1	0	0	0	0	150	75	6.89	9.4	6.35	1.62	4.55	46	188.6	3.06	8.02	7.06	2.71	240	2.47	1610.4	125	177	22.5	26.97	17.2	5.1	12.1	96	1.009	0.7	1.9	9.1	25.5	20.1	75.5	15.49	233.15	23.5	1	2	0	0	1	1	2
0	69	1	0	0	0	0	0	0	163	84	6.29	7.7	4.23	0.77	2.9	59.9	225	3.72	12.63	8.35	1.37	262.4	7.6	2739.46	94	146.4	6	15.1	19.6	5.7	13.9	45.1	0.94	3.71	9.3	10.7	34.4	48.8	73.2	17.92	173	17	1	2	0	0	1	2	4
0	81	1	1	1	0	0	0	0	165	82	12.4	10.9	3.38	1.82	1.58	48.5	227.5	3.96	15.26	10.22	2.36	170	5.62	2259.3	120	310	7.6	13.6	16.5	6.1	10.4	66	0.86	0.82	1.8	9.7	21.7	18.5	94.3	13.77	314.7	16.5	1	2	0	0	1	1	2
0	82	1	0	0	1	0	0	0	160	80	7.6	10.32	3.68	1.53	2.01	53.9	402.4	6.26	12.88	12.71	2.6	189.01	4.45	2186.85	108	245	18.4	20.9	12.4	3.8	8.6	88	0.91	2.74	6.7	10.3	20.6	18.3	97.7	16.26	199.4	384	1	2	0	0	1	2	2
0	77	1	0	0	0	0	0	0	130	57	6.1	11.6	4.3	0.75	1.75	51.7	240.8	4.91	10.08	15.87	2.42	160.34	3.81	1476.73	114	262	19	36.6	14.9	5.1	9.8	113	0.82	3.17	6.6	11.6	24.7	24	70.6	16.12	225.3	9	0	2	0	0	1	1	4
0	67	1	0	0	1	0	0	0	158	80	5.87	17.6	4.32	1.65	2.26	47.38	185	2.52	9.28	2.75	4.28	81.82	1.49	519.56	113	169	41.7	36.98	12.5	3.5	9	65	0.91	3.36	10	10.3	21.8	17.1	91	17.07	260.65	49.67	1	2	0	1	1	2	3
0	68	1	1	0	1	0	0	0	109	52	7.11	9.86	3.72	1.42	2.12	72.55	360.9	5.31	13.93	7.23	1.92	177.99	6	2045.11	117	258	38.1	43.23	14.8	4.8	10	93	1.03	2.17	16.4	11.8	29.2	15.1	85.2	22.83	137.43	37.5	1	2	0	0	1	2	2
1	71	0	0	0	0	0	0	0	145	77	6.26	11.42	3.87	0.92	2.12	50.17	245.5	5.01	9.39	5.44	4.7	80.85	1.63	616.08	131	182	167	122.5	13.7	4.6	9.1	107	1.01	1.93	5.7	11.5	26	18	84.1	19.41	152.29	31.67	0	2	0	1	1	3	4
1	66	1	0	0	0	0	1	0	180	116	5.55	10.4	3.68	1.78	1.85	95.9	229.3	3.54	11.81	5.53	1.31	83.23	6.8	740.75	135	333	12.3	17.4	18.4	4.9	13.5	59	0.86	0.62	6	9.7	27.5	17.9	101.9	12.84	176.43	78	1	2	0	1	1	2	2
0	66	1	0	0	0	0	0	0	171	95	4.8	7.9	3.76	1.45	1.79	42.1	202.8	3.62	15.96	9.16	1.46	174.83	9.25	2354.96	136	383	16.9	30.78	19.7	4.7	15	96	0.85	1.75	6.9	9.6	22.2	19.7	112.1	23.1	214.4	27.33	0	2	0	1	1	2	2
0	94	1	0	0	0	0	0	0	185	88	8.2	21.4	3.67	0.89	2.52	50.1	330.6	6.07	16.88	30.82	0.53	214	28.97	3297.74	112	102.3	17	44.6	14.9	6.1	8.8	65.6	1.08	7.29	55.5	12.4	47.5	18.4	69.2	11.73	211.3	33	0	2	0	0	1	2	4
0	75	0	0	1	0	0	0	0	135	85	8.81	26	3.99	19.36	1.67	55	329	6.33	16.21	10.38	2.88	118.84	4.98	1702.98	103	377	21.9	27.09	8.5	2.1	6.4	90	1.14	10.57	27.8	9.7	19.3	21	119.8	18.16	182.8	19.83	1	2	1	1	1	2	4
0	75	1	0	1	0	0	0	0	166	113	5.46	24.3	4.48	2.33	2.57	82.38	385.5	9.26	16.92	19.75	0.84	314.29	18.17	4780.35	120	183	34.4	41.22	10.9	3.9	7	78	0.923	0.49	1.7	12.4	33.6	16.4	80	10.68	277.27	33.58	0	2	0	1	1	2	4
0	67	0	1	1	0	1	0	0	134	65	15.77	10.1	6.68	3.08	3.93	57.8	35.77	4.77	11.14	12.04	2.68	179.52	3.73	1793.4	108	235	44.8	35.62	16.8	4.6	12.2	82	0.9	1.9	7.2	10.2	20.2	24.1	91.5	18.84	130.1	53.67	1	2	0	1	1	2	3
0	72	1	0	0	1	0	0	0	134	83	7.17	11.2	2.78	1.07	1.16	52.4	313.3	5.79	10.52	22.51	1.13	386.05	8.55	3736.96	129	195	13.7	19.72	15.1	5.8	9.3	51	1.08	13.11	35.1	12.3	20.7	16	110.6	11.11	273	20	0	2	0	0	0	1	4
1	70	1	0	0	1	1	0	0	159	106	10.07	14.3	5.35	1.98	3.38	46	243.4	3.49	14.41	30.61	0.92	663.64	14.69	8939.23	110	233	11.7	20.2	14.9	5.1	9.8	107	0.83	3.91	19.1	9.4	21.6	23.3	100.4	11.67	299.8	25	1	2	0	0	1	1	2
0	77	0	0	0	0	0	0	0	134	67	10.69	8.4	5.59	2.05	3.56	56.6	165.4	2.94	8.93	14.06	3.22	287.93	2.53	2349.51	126	268	15.8	37.8	16	4	12	89	0.898	5.31	15.9	10.2	32	25.5	100.4	12.07	202.67	16	1	1	0	0	1	2	2
0	70	1	0	1	0	0	0	0	106	74	4.77	9.82	5.39	4.37	2.72	36.9	151.1	2.37	17.4	21.68	0.55	288.73	27.75	4443.55	106	275	19.1	34.76	13.2	4.7	8.5	78	0.685	58.9	30.3	7.4	24.1	20.9	110.7	23.27	150.6	52.33	1	2	1	0	1	2	2
1	69	1	1	0	1	0	0	0	143	86	4.72	36.7	2.89	1.51	1.54	67.9	183.8	4.89	8.81	2.98	4.16	77.4	1.49	479.88	124	196	14.1	20.26	14.7	6	8.7	64	0.91	0.43	2.9	10.4	23	18.7	76.9	17.11	115.7	80.67	1	3	0	1	1	1	2
0	70	1	0	1	0	0	0	0	148	79	5.35	10.3	6.17	1.61	4.4	41.4	190.4	2.65	7.66	2.26	6.91	85.97	0.72	428.99	122	214	7.9	15.47	13.5	2.1	11.4	101	0.95	0.84	5.3	10.8	28.5	15.6	81.6	11.06	159.32	36.5	0	2	0	0	1	2	2
0	66	1	1	1	0	0	0	0	172	96	6.03	13.5	3.98	2.88	1.58	78.4	321.3	8.88	16.21	25.1	2.34	286.89	6.53	4392.29	108	287.5	16.1	19.1	8	2.1	5.9	80.2	0.87	0.46	2.3	9.9	25.4	17.2	106.5	12.76	169.6	37.5	1	1	0	0	1	1	3
0	65	1	0	1	0	0	0	0	136	80	4.68	8.7	6.65	2.25	4.13	50.94	152.3	3.4	13.25	6.04	2.53	124.86	4.23	1334.75	123	258	19.1	19.53	20.8	4.5	16.3	83	0.915	1.28	4.7	10.4	26.7	25.1	98.3	14.56	199.35	96	1	2	0	0	1	1	2
1	65	1	0	0	0	0	1	1	140	73	5.06	24.2	4.33	1.76	2.72	86.1	431	6.59	8.7	4.47	4.29	110.67	1.56	741.49	140	335	34	31.4	15.8	5.7	10.1	52	0.91	0.18	1.2	10.3	26.7	17.1	97.6	15.93	195.3	15.25	1	2	0	0	1	3	2
0	66	0	0	0	0	0	0	0	154	83	4.05	11.71	4.58	2.18	2.45	45.16	100.2	3.65	9.99	11.41	0.94	186.49	9.01	1573.98	114	221	27.5	14.56	15.2	4.5	10.7	93	1.085	2.17	12.9	12.4	23.5	29.9	101.1	75.87	253.16	96	0	2	0	0	1	2	3
1	65	0	0	0	0	0	1	0	149	89	5.87	16.2	4.72	0.59	2.64	65.5	347.8	3.96	12.87	8.23	4.19	178.36	2.63	1967.31	124	268	10.6	17.89	11.9	3.6	8.3	64	0.926	0.45	2.3	9.7	26.7	18.2	110.5	12.61	164.2	96	1	1	0	0	1	2	0
0	70	1	0	1	1	0	0	0	192	93	7.92	10.7	3.2	12.13	1.76	55.1	268.1	4.65	7.67	5.88	3.69	196.26	1.71	1234.48	128	190	18.3	21.61	10.6	3.5	7.1	83	0.98	1.55	2.5	11.2	22.3	24.1	112.8	9.34	266.9	13.5	1	2	0	0	1	2	2
1	69	1	0	1	0	0	1	0	159	93	5.24	35.3	6.24	1.83	4.1	105	361.9	7.64	19.61	11.85	1.51	136.55	11.38	2345.93	115	268	24.5	44.59	6.5	2.1	4.4	62	1	1.97	7.1	11.4	28.5	31.9	100.7	40.91	301.69	51.5	0	2	0	0	1	1	4
0	71	1	0	1	1	0	0	0	172	89	5.83	7.8	7.52	2.87	5.16	39.7	129.4	3.47	8.51	4.81	1.91	173.88	3.37	1119.79	125	247	17.9	16.23	14.3	3.3	11	104	0.97	1.52	4.8	11.1	21.3	32.6	113.4	39.41	141.4	96	1	2	0	0	1	2	2
0	65	0	0	0	0	0	0	0	135	68	5.6	15.7	4.61	0.77	3.2	50	272.7	3.32	7.79	5.28	3.28	197.46	1.9	1230.18	125	195.3	24	32.7	11.9	2.5	9.4	57.8	0.88	0.82	3.1	10	28.4	12.2	77.8	22.27	141.4	38.33	1	2	0	0	1	2	2
0	67	1	0	0	0	0	0	0	130	85	7.2	13.7	4.64	1.58	2.74	119.25	535	10.24	16.14	11.52	1.47	176.23	9.56	2477.79	110	216	44.4	66.02	8.9	2.4	6.5	46	0.94	4.19	15.5	10.7	23.7	22.1	115.1	25.76	222.31	24	1	1	1	1	0	2	3
0	65	1	1	0	0	0	0	0	137	69	9.14	9.7	3.86	1.3	1.3	42.33	157.8	3.71	18.18	25.32	0.84	398.48	20.16	6658.6	124	232	21.1	23.6	19.4	7	12.4	71	0.87	12.8	36.2	9.9	26.7	19.3	107.9	16.19	268.82	27.5	1	1	0	0	1	1	2
0	74	1	1	0	0	0	0	0	191	80	11.07	9.7	5.41	1.27	3.44	62.39	350.9	4.38	12.1	13.44	2.19	196.3	4.98	2137.71	123	191	19.2	27.94	22.9	6.5	16.4	54	0.9	1.77	11.7	10.2	22.3	17.6	104.7	15.88	280.57	120	0	2	1	0	1	1	3
0	71	1	0	0	0	0	0	0	149	71	5.78	8.7	4.44	0.61	2.53	29.3	168.1	5.84	10.29	16.43	0.82	385.45	11	3484.47	100	120	15	23.55	37.2	10.5	26.7	79	0.86	3.12	8.3	9.8	25	21.6	93.3	15.39	156.7	29.5	0	2	0	0	1	1	2
1	65	1	0	0	0	0	1	1	175	96	8.29	15.9	4.82	1.62	2.61	61.9	411.3	3.63	15.69	12.83	1.07	255.66	12.4	3476.98	142	243	27.6	104.78	22.9	7.5	15.4	65	0.983	4.02	14.7	11.2	22.6	18.8	101.1	17.03	351.3	13.42	1	3	0	0	1	1	4
1	88	0	0	0	0	0	1	0	110	60	4.2	16.4	2.82	0.96	1.5	88.7	287.3	4.77	7.24	2.9	3.49	79.53	1.42	394.47	103	143	7.5	17.24	7.5	2.9	4.6	73	1.051	2.13	5.6	12	27.4	18.4	83.8	9.85	134	72	1	1	0	0	1	1	2
0	78	1	0	1	0	0	0	0	141	79	5.81	37.7	5.37	6.3	3.42	108.3	257.9	7.06	8.95	5.34	3.19	138.06	2.24	988.51	121	260	15.6	28.07	11.4	3.2	8.2	96	0.86	1.2	3.4	9.8	22.6	19.9	109.9	16.07	264.1	53.33	1	1	0	0	1	1	2
0	66	1	1	1	1	0	0	0	177	110	17.44	5.9	4.67	8.51	2.7	53.1	269.2	4.03	13.58	22.21	1.73	354.39	7.33	4486.58	122	123	12.1	16.48	15.5	5.2	10.3	65	1.01	10.27	18.5	11.5	25.8	18	110.6	12.49	239.6	19.17	1	1	0	1	1	1	4
0	72	1	0	0	0	0	0	0	183	103	8.12	8.73	5.56	0.88	3.46	63.8	225	5.76	18.05	7.26	2.74	129.81	5.52	1961.43	125	219.1	17.1	30.6	8.7	2.5	6.2	115.8	0.93	9.2	32.6	10.6	24.8	19.6	119	17.36	263.6	9	0	2	0	0	1	2	4
0	69	0	0	0	0	0	0	0	162	76	7.23	9.8	4.94	1.57	3.02	57.17	248.2	6.28	18.63	6.7	1.47	101.4	9.78	1517.96	125	132	11.7	21.07	18.4	4.8	13.6	64	1	3.47	11.5	11.4	25.6	17.8	100.7	11.49	253.77	33	1	3	0	0	1	3	4
0	78	1	0	1	0	0	0	0	144	75	7.17	9	6.87	2.33	4.57	20	106.9	2.92	7.62	3.96	2.63	164.08	2.14	923.77	120	175	50.8	60.86	34.3	11.7	22.6	84	0.88	3.55	14.9	10	19.2	19.2	98.9	12.14	234.6	80.17	1	3	0	0	1	2	2
1	80	0	0	0	0	0	1	0	127	78	7.44	13.17	3.5	1.63	1.82	76.9	353.1	4.34	9.01	16.51	8.5	452.94	0.99	3813.75	150	307.7	21.1	30.1	16	5.3	10.7	60.7	0.93	0.66	2.4	10.6	24.7	16.2	104	14.62	297.6	34.5	0	2	0	0	1	2	2
0	70	1	0	1	0	0	0	0	190	103	4.76	13.7	6.58	2.2	4.25	34.6	163.1	1.6	13.12	20.1	2.65	462.3	4.62	5667.8	135	286	10.6	13.8	21.8	5.5	16.3	94	0.83	1.23	3.8	9.4	22.7	18.2	95.2	13.34	246.7	28.17	1	2	1	0	1	2	3
0	71	1	0	1	0	0	0	0	178	99	11.5	9.7	6.45	0.96	3.67	77.5	349.5	6.7	14.87	38.11	0.97	554.05	14.48	7812.11	132	180	18.1	38.15	10.5	2.4	8.1	77	0.991	2.3	13.9	11.3	23.6	18.1	114.4	9.04	336.6	18.5	0	2	0	0	1	2	2
0	76	1	0	0	1	0	0	0	140	83	4.95	9.6	4.82	1.21	2.75	39.89	249	3.8	5.15	5.86	2	367.65	1.99	1466.92	127	176	10.6	16.46	17.9	5.4	12.5	58	0.95	1.65	6.3	10.8	23.9	16.2	89.2	11.41	148.56	55	0	1	0	0	1	1	2
0	68	1	0	0	0	0	0	0	188	112	7.12	12.9	5.14	0.84	3.31	62.8	376.9	5.13	9.22	11.04	1.83	197.26	4.42	1589.92	93	212	3	22.77	7.7	2.2	5.5	71	0.9	4.39	8	10.2	22.1	21.9	101.4	13.06	190.6	18.83	1	1	0	0	1	1	3
0	67	0	0	0	0	0	0	0	179	86	8.29	9.4	4.31	0.99	2.15	51.58	177.7	3.5	9.32	16.98	1.5	279.17	5.43	2275.24	107	210	18.2	24.63	11.4	2.8	8.6	60	0.94	1.13	7.1	10.7	26.2	16.6	82.1	18.12	170.8	13	1	1	0	0	1	1	3
0	67	1	0	1	0	0	1	1	126	77	5.7	11.5	6.92	1.45	4.5	54.25	271.2	4.91	9.19	14.24	1.76	253.45	4.7	2093.5	99	207	28.6	53.13	15	2.7	12.3	38	1.03	3.4	11.2	11.7	27.7	20.8	90	34.82	155.12	66.07	0	2	0	0	1	2	3
1	74	1	0	0	0	0	0	0	202	109	7.11	34.2	3.53	0.96	2.24	70.3	300.7	4.34	12.29	12.22	1.47	214.77	7.33	2308.78	138	160	9.9	18.81	16	5.9	10.1	113	0.91	1.75	4.9	10.3	24.7	18.7	106.7	13.41	269.7	27.58	1	1	0	0	1	2	2
0	67	1	0	0	0	0	0	0	138	70	7.32	5.6	4.49	1.47	2.97	29.4	189.1	3.59	8.31	6.93	3.74	167.33	1.87	1171.31	129	155	21.4	27.34	13.6	4.3	9.3	67	0.88	1.18	2.2	10	19.2	18.2	79.6	13.77	175	22.92	1	1	0	0	1	2	3
0	84	1	0	0	1	0	0	0	170	70	4.27	13.2	3.77	1.39	2.4	52.4	253	3.59	9.97	7.06	2.68	169.49	3.11	1411.85	126	149	11.6	16.53	18	4.6	13.4	59	1	0.91	3.5	11.4	28.4	16.4	69.1	10.21	196.98	30	1	1	0	0	1	2	2
1	83	1	0	0	1	0	1	0	160	90	7.52	19.4	4	1.91	1.85	52.6	330.4	6.5	7.21	13.87	2.35	310.64	2.77	2025.37	120	330	9.6	21.65	17.5	6	11.5	90	1.08	0.48	2	12.4	28.6	21.8	108.9	15.14	335.7	60.25	0	2	0	0	1	1	2
0	66	1	0	1	0	0	0	0	154	92	5.68	14.6	5.54	2.41	3.81	61.4	243	2.03	8.15	8.09	3.31	248.84	2.1	1731.93	136	193	11.9	21.51	15.7	4	11.7	98	0.97	2.5	7.2	11	24.3	20.2	93.8	11.53	213.5	53.16	0	1	0	0	1	1	2
0	67	1	0	1	0	0	0	0	176	100	6.91	14.2	3.83	3.06	2.25	59.74	179.1	2.72	9.6	10.52	1.72	269.62	4.84	2240.54	107	166	8.1	16.92	20.2	6.3	13.9	58	0.915	1.38	5.4	10.4	26.5	21.8	99.2	12.95	184.08	14.92	1	1	0	0	1	1	2
0	71	1	0	0	1	0	0	0	161	89	6.62	23.2	3.88	1.62	2.09	228.2	232.2	10.92	8.3	9.88	2.35	209.59	3.06	1511.14	73	135	25.2	25.15	7.6	4.2	3.4	63	0.91	3.76	21.9	10.4	28.8	20.6	96.2	9.63	246.3	34.33	0	1	0	0	1	1	3
0	66	1	0	0	0	0	0	0	188	106	6.98	7.1	4.9	1.41	3.13	59.82	379.5	7.95	6.59	9.03	9.29	336.92	0.63	1977.72	149	217	11.1	16.43	12.2	3.5	8.7	53	0.89	2.18	3.18	10.1	23	16.5	106.1	4.76	213.58	20.33	1	2	0	0	1	1	4
1	88	0	0	1	0	0	0	0	147	83	4.74	13.7	6.45	2.2	4.46	41.8	124.7	3.05	9.91	8.38	1.8	243.43	4.61	2020.47	146	250	10.9	21.51	21.6	5.4	16.2	62	1.04	1.72	5.8	11.9	29.3	19.5	76.8	15.92	202.7	96	1	2	0	0	1	2	2
0	68	1	0	0	0	0	0	0	194	98	10.27	8.1	5.07	2.02	3.18	36.8	204.1		24.84	38.07	0.68	229.51	34.26	5329.22	149	249.7	54.2	51.5	33.3	8.8	24.5	76.1	1.02	4.51	27.9	11.6	22.3	20	108.8	15.58	419.3	13	1	1	0	0	1	2	4
1	73	1	0	0	1	0	1	0	153	78	6.61	14.2	3.94	2.24	2.7	93.57	307.3	4.47	16.26	11.92	0.92	175	15.02	2420.25	116	173	12.8	16.71	12	3.6	8.4	88	0.9	1.46	4.8	10.2	22.4	14.2	81.6	9.55	139.43	72.67	0	2	0	0	1	2	4
0	78	1	0	0	1	0	0	0	155	70	4.84	12.3	4.45	2.14	2.65	50.3	119.5	4.7	14.54	13.49	5.82	178.79	2.29	2388.63	130	330	15.4	27.2	21.6	5.7	15.7	88	0.97	2.04	7.5	11.1	29.7	18.5	115.6	13.2	275.1	20.83	0	2	0	0	1	1	4
0	70	1	0	0	0	0	0	0	144	98	4.27	28.8	5.25	1.61	2.49	133.94	379.3	9.95	14.09	9.38	1.13	148	10.41	1734.56	107	274.82	33.5	34.6	14.17	5.34	8.83	49.7	0.906	1.52	4.7	10.3	20	22.2	102.7	11.2	247.14	168	0	1	0	0	1	1	2
1	65	0	0	0	0	0	1	0	110	62	5.79	15.65	5.45	1.01	3.57	55.9	208.7	2.58	6.59	3.51	2.58	123.88	1.83	582.24	114	240.59	13.4	34.8	18.47	5.24	13.23	54	1.07	2.64	5.4	12.2	36.4	20.5	80.6	12.79	159.8	81.83	1	1	0	1	1	1	2
0	69	1	0	1	1	0	0	0	179	111	4.04	12.7	4.77	2.48	2.94	49.6	184.6	3.12	12.08	3.09	4.34	69.78	1.98	599.41	118	267	21.4	31.22	12.7	3.9	8.8	76	1.02	1.58	7.4	11.6	25.8	11.6	114.1	36.48	167.3	63.5	1	1	0	0	1	1	2
0	73	1	1	1	0	0	0	0	184	80	13.12	15.8	6.69	5.16	4.68	70.5	278.9	3.65	14.69	12.49	2.02	184.76	6.49	2422.2	106	198	15.1	25.24	16.7	3.9	12.8	94	0.91	5.29	12.1	10.3	24	26.7	124.2	14.71	324.8	53.5	1	2	0	0	1	1	4
0	69	0	0	1	1	0	0	0	133	75	8.82	9.1	4.81	5.72	3	49.6	201	3.1	7.93	3.71	3	114.1	1.93	660.64	107	153	11.1	20.51	22.4	6.1	16.3	97	0.98	1.32	2.3	11.2	30.3	20.3	99.9	14.21	165.1	23.5	1	2	0	0	1	1	2
0	71	0	0	1	0	0	0	0	144	83	8.83	5.87	4.68	5.48	2.77	36.5	82.4	3.48	11.19	17.6	1.49	296.55	6.86	3027.78	107	190	16.6	37.71	11.1	3.4	7.7	99	0.96	9.29	20.7	10.9	22	19.9	112.1	18.23	228.8	9.5	1	1	0	0	1	1	3
0	71	0	0	1	0	0	0	0	117	63	8.72	7.9	4.04	5.04	2.55	35.3	167.9	2.73	6.56	10.3	2.43	339.29	2.34	1957.7	96	188	12.1	20.2	12.8	4.7	8.1	69.8	0.89	2.6	7	10.1	22.6	23.1	123.2	13.06	172.6	51	1	3	0	0	1	1	2
1	70	1	0	0	0	0	1	1	170	97	7.74	17.6	4.28	1.2	2.55	60	393.4	5.67	11.63	6.65	1.97	97.89	4.79	924.08	137	244	30.8	28.82	28.6	9	19.6	88	1.03	1.97	3.1	11.8	86.3	120	100	13.07	177.7	96	1	2	1	1	0	1	1
0	70	1	0	0	1	0	0	0	186	100	7.49	15	3.73	1.17	2.07	21.2	225.2	5.2	14.81	10.49	6.35	177.95	2.1	2370.29	122	212	5.9	20.35	15.7	4.8	10.9	109	0.8	1.36	2.1	9.1	20.2	19.4	23.2	13.87	248.2	20.5	0	2	0	1	1	1	2
0	72	1	0	0	0	0	0	0	154	76	4.56	17.8	3.71	1.91	2.1	73.5	324.6	7.04	16.48	17.91	0.7	193.83	20.6	2812.47	98	149.5	21.6	24	18.6	6.3	12.3	75.1	0.915	11.4	27.7	10.4	25.8	19.7	100.9	9.13	167.3	59	1	2	0	1	1	1	4
0	70	1	0	0	1	0	0	0	182	94	6.2	8.77	5.76	0.92	3.5	45.23	125.4	6.19	15.42	20.36	1.52	304.29	9.37	4336.13	124	205	9.5	18.1	15.2	4.1	11.1	79	0.778	7.85	21.9	8.8	19	20.2	100.4	10.74	207.34	59.67	1	2	0	0	1	2	2
0	79	1	0	0	0	0	0	0	177	75	10.58	17	3.95	1.42	2.19	96.4	357.8	7.5	21.08	15.97	1.17	173.73	16.13	3273.07	120	282	12.8	19.77	14.6	5.7	8.9	62	0.91	7.99	75.6	10.4	20.2	18.2	86.9	21.86	261.8	18.33	1	1	0	1	1	2	3
1	69	1	0	1	1	0	0	0	200	106	8.6	50.7	4.65	5.66	3.11	150.4	213.4	5.03	14.39	13.84	2.29	205.32	5.67	2671.21	156	301	25.7	21.92	11.5	4.2	7.3	97	0.82	1.51	6.2	9.3	28.9	19.6	94.9	14.81	191.6	56.16	1	2	0	0	1	2	2
1	70	0	0	0	0	0	0	0	227	118	8.1	14	5.02	0.7	2.85	84.03	270.5	9.09	15.09	19.91	0.8	258.82	16.92	3504.42	122	289	38.8	70.08	19.6	6.8	12.8	73	0.97	10.08	26.4	11	23	16.9	103.7	19.77	235.34	13	1	2	0	1	1	4	4
0	77	1	0	0	0	0	0	0	179	101	5.77	10.08	4.76	1.41	2.65	60.6	298.5	4.29	12.32	20.05	1.97	308.77	5.81	3529.24	115	245.9	141.6	227.5	17.9	5.8	12.1	84	0.812	2.13	6.5	9.2	26.9	19.6	83.2	15.38	607.4	38.16	1	2	0	1	1	2	2
1	69	1	0	0	0	0	0	1	134	75	8.45	6.4	4.72	3.54	3.17	45	452	3.52	12.28	7.12	4.17	117.81	2.49	1225.22	143	242	36.8	25.88	13.3	3.5	9.8	56	0.83	0.2	0.5	9.4	26.3	22.2	121.3	15.4	208.1	10.5	1	1	0	1	1	2	2
0	70	0	0	1	0	0	0	0	120	56	7.17	7.43	6.31	0.84	3.8	47	165	4.95	14.69	18.05	2.08	322.67	6.5	4368.95	104	142	25.3	18.96	8.4	3	5.4	60	0.92	1.07	8.9	10.6	23.1	14.9	91.6	18.62	184.3	41	1	2	0	0	1	2	2
0	65	1	0	1	0	0	0	0	168	98	6.9	14.01	4.6	1.72	2.52	57	328	3.38	11.2	20.1	0.78	588	12.86	5909.4	132	215	10.2	9.01	10.1	3.8	6.3	80	0.74	1.96	6.8	8.6	19.1	13.6	110.2	10.47	173.8	37	0	2	0	1	1	2	0
0	67	1	0	1	0	0	0	0	129	68	7.57	9.26	5.16	3.67	2.76	45	167	3.2	13.79	20.59	3.32	366.67	3.91	4755.71	131	241	14.1	26.57	15.5	4.6	10.9	75	0.89	1.81	5.6	10.3	23.6	14.5	109.9	14.72	357.9	49	1	2	0	1	1	2	2
0	77	1	0	1	0	0	0	0	139	80	7.64	7.06	4.38	1.81	2.7	41.5	328.5	3.86	8.56	14.65	5.4	418.52	1.47	3310.49	127	200	9.6	16.5	18.3	5.9	12.4	43	0.86	1.23	4.1	10	21.9	17.8	113.6	11.52	185.6	10	1	1	0	0	1	2	2
1	71	1	0	1	0	0	1	1	131	84	5.5	14.81	5.77	1.9	3.55	70.72	275.8	3.57	8.79	2.83	3.23	137.14	1.84	814.61	143	298	14.7	16.99	14.7	5.1	9.6	46	0.88	0.79	2.5	10.2	23.4	15.7	96.9	13.36	161.75	66	0	1	0	0	1	1	2
0	65	1	0	0	0	0	0	0	154	74	8.47	8.3	3.74	1.56	2.04	67.77	344.9	6.93	15.82	8.03	1.4	88.89	9.31	1156.46	133	183.9	57.8	65.8	17.2	5.7	11.5	62	0.79	1.16	5.1	9.2	30.9	15.8	108.3	9.12	228.64	25	1	2	0	1	0	2	5
0	79	1	1	1	1	0	0	0	205	132	17.42	11.52	8.04	2.05	5.56	46.47	300.3	2.12	14.5	10.73	1.6	147.86	7.83	1855.64	158	269	49.6	39.6	12.7	4.8	7.9	126	0.98	1.61	5.4	11.3	27.3	18.4	101	16.28	250.94	9.67	1	2	1	0	1	2	2
1	70	1	0	0	1	0	1	1	177	88	7.58	20.46	4.57	1.08	2.9	102.74	351	4.95	12.98	11.57	1.51	212.24	7.52	2406.8	156	279.57	10.6	16.9	14.74	4.29	10.45	77.9	0.65	0.59	3.5	7.6	18.3	20.8	100.4	13.07	192.77	38	0	2	0	0	1	5	3
0	78	0	0	1	0	0	0	0	117	64	4.34	15.73	4.1	2.62	1.89	45.67	123	3.43	7.21	2.45	5	72.31	0.96	345.64	113	228.9	9.9	16.9	14.45	4.39	10.06	60.8	0.85	2.12	7.5	9.8	25.3	17	94.2	14.15	123.03	49.5	1	1	0	0	1	2	2
0	68	1	0	0	0	0	0	0	142	65	9.23	14.82	4.22	1.66	2.74	49.19	199.5	3.58	6.11	1.94	9.48	103.52	0.41	399.59	108	197.62	29.5	15.9	7.42	2.49	4.93	92.3	0.98	1.04	4.6	11.3	21.3	17.4	102.1	14.11	217.2	28	1	1	0	0	1	2	2
1	79	1	1	0	1	0	1	0	137	80	13.07	8.75	2.8	0.74	1.24	62.71	225.2	8.98	10.86	7.26	4.81	99.2	1.89	900.74	134	184.23	15.9	18	16.87	6.5	10.37	88.5	1.02	7.65	20.9	11.7	24.9	17.3	72.5	9.64	165.16	10	1	1	0	0	1	2	2
0	72	1	0	1	0	0	0	0	140	81	6.7	7.58	5.37	1.84	2.28	47	203	4.9	6.79	4.44	2.93	177.78	1.78	924.46	115	205.1	13.8	14.9	15.99	3.88	12.11	57.7	0.84	1.55	5.1	9.7	24.8	17.9	108.2	11.98	168.4	51	0	2	0	0	1	2	2
1	71	1	0	0	0	0	1	0	125	65	6.66	11.94	3.75	0.65	1.83	63.47	335.6	7.12	13.22	22.85	1.69	366.67	7.31	4524.71	135	241.34	8.8	14.6	16	5.07	10.93	50.9	0.9	0.4	2.5	10.4	28.8	17.9	102.2	11.69	202.39	42	1	1	0	0	1	5	2
1	65	1	0	1	0	1	1	1	118	68	8.59	8.9	3.08	3.36	1.31	77.27	425.2	6.02	10.97	19.98	2.13	343.14	4.8	3496.6	137	96.77	24.4	27.21	20	6.9	13.1	61.5	1.12	0.38	2.1	12.8	30.8	16.8	88	13.49	211.19	90	1	1	0	0	1	2	3
1	79	1	0	1	1	0	0	0	134	69	5.26	21.42	3.77	2.66	1.58	79.05	336	6.01	7.38	2.1	2.25	86	1.87	361.2	133	255.28	12.6	18.4	8.94	2.82	6.12	38.3	0.88	0.55	4.2	10.2	27.1	18.3	71.5	15.88	161.27	89	0	1	0	1	0	2	2
1	79	1	0	1	1	0	0	0	134	69	5.26	21.42	3.77	2.66	1.58	79.05	336	6.01	7.38	2.1	2.25	86	1.87	361.2	133	255.28	12.6	18.4	8.94	2.82	6.12	38.3	0.88	0.55	4.2	10.2	27.1	18.3	71.5	15.88	161.27	89	0	1	0	1	1	2	2
0	67	0	0	0	0	0	0	0	169	86	6.47	9.77	4.85	1.01	2.67	51.9	217.3	3.73	12.53	17.67	3.3	277.27	3.53	3232.97	183	204	22.14	21.37	8	2.4	5.6	69	0.88	8.9	14	10.2	23.7	17.1	115.6	15.45	92.8	16	0	2	0	1	1	2	4
0	82	0	0	1	0	0	0	0	122	80	5.56	17.77	5.34	2.7	2.86	66.7	257.5	6	9.04	4.95	5.25	111.56	1.39	811.04	110	281	14	23.59	17.2	6	11.2	81	0.7	38.36	58	8.2	26.9	21	102.4	35.4	224.6	69	0	1	0	0	1	1	3
0	66	1	0	1	1	0	0	0	167	95	5.46	12.74	5.77	1.86	3.98	44.7	350.3	4.95	15.18	17.86	1.28	305.13	10.89	4158.92	150	235.21	39.8	44.4	10	2.2	7.8	83.5	0.81	13.59	27.1	9.4	22.7	19.5	103.4	17.58	286.3	26	0	1	0	0	1	2	2
1	78	1	0	0	0	0	1	0	147	75	6.46	9.95	4.44	0.66	3.04	69.3	264	8.69	7.67	9.81	3.45	330.43	1.96	2237.01	111	252	17.4	27.59	13.1	5.1	8	55	0.89	1.96	10.5	10.3	22.9	17.1	92	9.83	202.02	14	0	2	0	0	1	2	3
0	69	1	0	0	0	0	0	0	157	124	7.72	13.75	5.13	1.27	3.31	51.21	267.4	5.15	8.62	3.45	1.41	87.35	4.07	500.52	101	248	20.8	15.6	17.3	4.9	12.4	81	0.84	1.16	5.1	9.7	20.7	16.2	110.5	9.09	376.85	16	1	2	0	0	1	2	4
1	72	1	0	0	0	0	0	0	177	86	5.46	13.08	4.23	1.55	2.08	73.5	270.6	5.13	6.66	5	2	178.43	2.55	909.99	112	196	16.3	18.62	16.5	5.3	11.2	44	0.95	3.49	11.8	11	28.7	17.2	106.7	11.32	171.1	48	0	2	0	0	0	2	2
0	65	0	0	0	0	0	0	0	134	92	6.73	16.29	3.5	1.22	1.6	51.48	260.4	4.32	9.16	7.86	2.91	162.63	2.67	1265.26	126	194	45	46.81	18.3	6.4	11.9	102	0.92	0.49	2.9	10.6	23.6	19.6	69.9	20.84	192.85	21	0	1	0	0	1	5	2
1	74	1	0	0	0	0	0	0	112	80	6.95	23.03	4.92	0.88	3.06	67.47	272.4	4.68	11.74	15.93	1.81	301.49	5.89	3216.9	125	304	15	22.07	25.7	7.9	17.8	83	0.87	15.82	34.1	10.1	26.5	19.4	117.6	12.11	156.63	48	0	1	0	0	1	2	3
0	65	1	0	0	0	0	0	0	178	98	7.68	6.08	3.21	0.94	2.07	52.6	294.2	4.3	10.14	10.61	3.27	209.41	2.76	1888.88	123	244	14	15.88	13.8	4.7	9.1	61	0.95	2.39	7.1	11	23.1	18.4	121.2	12.09	221.3	22	1	2	0	0	1	2	4
1	67	1	1	0	0	0	0	1	132	70	6.22	8.98	4.61	1.62	2.96	40.1	206.5	5.23	11.74	11.86	1.71	137.93	6.05	1423.44	159	218	19.1	17.05	16.3	6.8	9.5	50	0.92	1.02	4.7	10.6	25.4	18.5	85.3	14.22	135.7	58	1	1	0	0	1	2	2
0	69	0	0	0	0	0	0	0	153	89	8.3	8.3	4.03	1.07	2.51	50.2	188.8	2.13	7.91	12.85	1.96	289.09	3.6	2043.87	133	130	12.6	23.37	11.3	2.1	9.2	109	0.83	1.5	9.6	9.4	20.3	16.9	84	14.03	145.2	20	1	2	0	1	1	2	2
1	68	1	0	0	0	0	0	0	159	76	6.5	26.5	3.3	1.24	2.35	69.6	367.9	5.64	10.54	9.26	1.32	227.37	6.67	2000.86	140	211.9	57.5	69.4	12.8	5.1	7.7	57.4	0.98	2.8	9.4	11.2	33.6	22.4	104.6	10.52	182.8	82	1	1	0	1	0	2	2
0	80	1	0	0	1	0	0	0	150	84	5.35	12.2	4.21	0.87	2.5	59.43	221	5.82	7.74	7.45	2.41	125.84	2.76	834.32	114	208	2.7	29.84	20.4	6.5	13.9	73	0.73	2.04	11.8	8.2	24	18.6	100.6	26.8	174.21	48	0	1	0	0	1	1	2
1	76	1	0	0	0	0	0	0	151	88	10.76	10.6	5.62	0.71	4.21	86.7	344.5	7.28	10.72	21.46	1.24	436.96	7.94	4312.8	155	234.7	25.7	30.9	24.9	6.6	18.3	60	0.9	5.61	13.4	10.4	23.6	15.8	92.6	9.76	380.4	128	0	1	0	0	1	2	2
0	66	1	0	1	0	0	0	0	159	82	4.85	10.59	4.52	2.53	1.97	61.28	281	3.12	9.28	6.98	2.2	174.55	3.49	1340.54	105	237	24.2	35.08	18.5	4.9	13.6	82	1.02	15.21	36.3	11.6	25.5	16.6	124.6	12.94	235.7	43	1	2	0	0	1	2	2
0	65	1	0	0	0	0	0	0	155	86	6.82	11.9	4.55	1.08	2.91	42.1	154	3.21	9.08	5.39	3.14	131.11	2.32	953.17	117	256.7	21.1	20.6	15.2	3.7	11.5	74.7	0.86	3.19	7.8	9.7	23.4	18.3	124.3	16.33	245.7	92	1	2	0	0	1	1	2
0	77	1	1	1	0	0	0	0	169	81	12.37	14.9	6.06	4.34	4.4	87.2	336.3	5.35	17.57	20.88	1.66	242.31	9.81	3947.23	121	248.3	17.4	37.1	15.4	3.9	11.5	109.6	0.94	5.18	17	10.7	23.2	24	117.5	27.41	386.5	25	1	2	0	0	1	2	3
1	68	1	0	0	0	0	0	0	114	68	6.69	10.7	2.96	0.7	2.05	74.1	376.8	4.96	7.85	6.44	2.25	189.9	2.83	1211.56	117	214.8	19.2	18.7	8.7	3.4	5.3	58.5	0.96	2.8	10.3	10	24.4	19.7	87.2	15.52	185.59	28	1	3	0	1	1	1	2
1	72	0	0	0	0	0	0	0	105	57	7.59	11.7	3.88	1.35	2.08	80.51	108.5	5.49	9.01	8.16	2	151.09	3.75	1134.69	106	187	13.4	27.41	22.3	6.4	15.9	49	0.99	6.3	17.6	10.9	27.5	16.1	65.1	14.11	191.48	79	1	2	0	0	1	2	2
0	70	0	0	0	1	0	0	0	138	69	7.34	11.8	4.45	1.03	2.3	38.49	156.8	5.65	13.51	16.94	1.58	359.15	7.62	4320.57	132	269	19.9	23.34	11.1	4	7.1	85	0.96	7.09	18.8	10.6	22.5	17.9	97.6	15.44	153.7	120	1	1	1	0	1	1	2
0	70	1	0	0	0	0	0	0	108	69	7.27	9	5.34	1.27	3.09	54.37	289	3.45	19.68	31.66	1	342.37	18.68	6395.47	147	320	26.4	40.26	20.7	5.8	14.9	88	0.92	1.99	11.7	10.2	24.7	17.8	98.4	22.15	284.33	149	1	1	1	0	1	1	3
0	73	0	0	0	0	0	0	0	139	76	5.1	16.4	4.16	1.41	2.4	78.3	264.1	6.56	6.62	1.69	5.16	84.68	0.73	318.4	115	183	17.7	25.84	21	5.6	15.4	63	1.18	1.06	3.8	12.9	22.9	17.9	103.6	10.78	203.44	140	1	3	0	1	1	1	3
0	68	1	1	0	0	0	0	0	160	90	8.14	6.9	3.61	0.7	2.07	776.86	422.2	3.65	9.51	11.49	1.97	217.81	4.25	1827.43	113	214	17.6	23.48	8.3	2.1	6.2	95	0.78	0.61	1.6	9.1	25.8	15.6	74.3	18.85	228.65	88	1	2	0	0	1	1	2
0	82	1	1	0	0	0	0	0	167	83	9.35	11.9	4.79	0.51	3.02	58.9	305.8	6.84	11.19	19.85	1.79	273.08	5.76	2818.19	124	192.7	18.1	26	9.6	3.3	6.3	93.8	0.8	4.29	11.5	8.9	15.1	14.8	89.2	14.26	234.7	92	1	1	0	0	1	1	3
0	71	0	1	0	0	0	0	0	155	93	12.46	10.84	426	1.14	2.81	35.46	298.1	4.6	17.05	21.6	1.78	336.99	8.86	5314.33	133	243	15.2	20.74	14.2	4.9	9.3	87	0.91	1.05	2.9	10.5	24	18.5	99	20.05	173.49	184	0	1	0	0	1	1	2
0	88	1	0	0	0	0	0	0	165	60	6.99	9.31	4.6	1.9	2.52	119.34	384.6	8.17	14.01	19.23	1.14	342.42	11.15	4345.31	95	228	19.1	30.56	13.1	3	10.1	38	0.9	8.07	19.3	10.4	24.3	17.5	71.2	16.15	234.61	125	1	1	0	0	1	2	4
0	67	1	0	0	0	0	0	0	132	68	7.21	11.5	4.77	1.99	2.79	58.7	306.3	5.86	11.73	9.66	3.57	190.65	2.99	1971.32	122	259.7	16.7	23	27	6.7	20.3	66.7	0.92	1.69	5.3	10.6	22.9	18.9	93	19.3	193.81	120	1	1	0	0	0	1	2
0	70	0	0	0	0	0	0	0	112	70	6.5	6	3.79	1.24	1.78	33.1	104.7	3.42	6.79	3.63	2.73	100.75	1.78	490.65	113	192.4	16.3	30.8	13.6	5.4	8.2	40.3	1.02	2.32	7.3	11.7	23.6	16	94.4	12.02	172.58	96.91	1	2	0	0	1	1	2
1	67	0	0	0	0	0	0	0	142	78	5.12	11.24	4.33	1.19	2.03	86.11	394.9	5.43	7.44	2.72	3.3	101.71	1.44	484.14	126	341	13.8	22.47	16.2	6	10.2	54	1.05	0.83	2.8	12	30	20.7	81.4	18.53	241.32	74.47	1	2	0	0	1	1	2
0	70	1	0	0	0	0	0	0	130	84	6.25	9.1	4.86	1.39	3.11	51.53	280	6.08	14.39	16.09	2.31	301.23	5.63	3925.03	143	193	20.7	24.79	13.4	4.4	9	79	0.9	1.48	4.1	10.4	25.7	17.8	97.3	10.69	237.44	49	1	2	0	0	1	1	3
1	65	1	0	0	0	0	0	0	144	101	9.64	13	4.57	1.11	2.44	50.2	255.3	4.01	19.1	9.76	3.76	149.71	4.49	2527.1	136	262.5	21.8	29.3	6.7	2.7	4	61.7	0.93	1.61	4.8	10.7	25.7	15.6	104.6	12.42	217.6	34	1	1	1	0	1	2	2
0	68	1	0	1	0	0	0	0	161	87	10.79	7.72	6.76	2.44	4.27	61.28	253.6	4.53	8.76	19.78	2.28	141.63	3.56	1148.62	161	309	51.7	40.33	22.4	5	17.4	111	0.87	0.95	3.8	10.1	26.4	18.5	103.3	14.06	246.37	39	1	1	0	1	1	1	2
1	74	0	1	1	0	0	0	0	151	72	18.27	8.21	4.69	2.49	2.82	96.36	359.3	5.73	15.85	13.25	0.63	200	21.07	2650	138	212	20	33.24	10.9	3.9	7	44	1.5	8.94	22.1	16.9	40.4	16.6	39	5.65	241.43	9.33	1	2	0	0	1	2	4
0	68	1	0	0	0	0	0	0	148	72	7.33	4.43	4.86	1.78	2.98	40.4	198.1	3.7	15.65	16.31	1.55	358.62	9.13	5088.82	130	269	22.1	20.43	8.2	2.1	6.1	92	0.87	2.27	7.2	10.1	25.6	15.2	101.4	18.05	218.12	34	1	2	0	0	1	2	3
0	67	1	0	1	0	0	0	0	184	101	10.52	8.5	6.8	1.07	4.6	53.5	389.7	5.42	15.34	12.98	2.08	232.08	6.62	3193.42	152	301.1	22.8	29.3	17.6	5.2	12.4	126.6	0.9	4.11	13.1	10.4	23.1	17.6	109.7	16.63	293.41	27.5	0	3	0	1	1	2	3
1	79	1	0	0	1	0	0	0	138	78	8.06	10.89	2.67	0.96	1.02	120.08	521.7	4.26	11.84	37.52	0.44	513.79	24.76	5590.04	113	215	22.1	21.29	10.8	4.2	6.6	89	0.95	26.37	45.4	10.9	22.7	14.5	81.6	18.48	245.24	71	1	3	0	0	1	1	4
0	71	0	0	1	0	0	0	0	115	73	6.29	12.7	5.95	3.32	2.6	63.5	210.3	4.59	10.17	9.87	2.43	152.22	3.65	1351.71	107	264.6	17	24.6	9.7	2.7	7	81.1	0.88	4.7	14.7	10.2	21.9	15.5	105.2	16.38	182.6	117	1	2	0	0	1	2	2
0	70	1	0	1	0	0	0	0	126	72	6.53	10.1	5.59	2.17	2.43	75.9	415.1	6.87	13.52	24.67	3.71	515.38	3.45	6612.33	133	385.8	13.7	17.4	11.3	2.6	8.7	66.1	0.84	0.4	1.6	9.7	22.5	15.9	112.1	16.43	190.6	47	1	2	0	0	1	1	2
0	73	0	0	0	0	0	0	0	138	85	5.8	7.62	4.99	0.65	2.38	69.04	202	4.91	8.29	20.05	0.93	616.22	8.02	4572.35	91	192	13.3	22.32	11.7	3.4	8.3	62	1	4.7	12.9	11.5	25.2	15.1	82.9	15.23	243.36	126	1	2	1	0	1	2	2
0	70	1	0	0	1	0	0	0	133	67	7.84	15.67	4.23	2.25	1.02	64.5	244.9	4.38	6.11	9.49	4.38	336.84	1.23	1822.3	113	219.8	27.4	30.7	18.9	5.7	13.2	71.8	0.98	0.76	5.7	11.3	22.5	17.1	99.8	12.34	315.1	89	0	2	0	0	1	1	2
1	82	0	0	0	0	0	0	0	170	77	7.62	21	3.39	0.55	2.01	111.4	314.7	5.15	10.17	22.71	2.21	326.19	4.31	3111.85	118	195.1	22	27.5	17.4	6.5	10.9	81.7	0.99	1.37	4.2	11.4	27.1	11.4	76.5	12.15	288.1	31	1	1	0	0	1	1	2
1	68	1	0	0	0	1	0	0	137	79	8.32	10.39	3.24	0.62	2.19	54.54	104.1	5.09	9.43	8	1.88	105.1	4.16	823.98	139	181	18.4	19.72	14.3	4.9	9.4	91	1.04	2.48	8.8	11.9	27.5	17.2	94.8	8.2	204.59	48	0	3	0	0	1	1	2
0	76	0	0	0	0	0	0	0	123	96	7.16	13.58	4.02	2.02	1.72	54	179	3.53	10.84	38.19	1.23	614.81	8.4	6338.69	96	106.52	5.9	17.1	18.7	5.85	12.85	87.4	0.87	7.29	23.4	10.1	24.4	18	82.4	7.94	260.4	210	1	1	1	0	1	2	1
1	67	1	0	1	0	0	1	1	165	85	5.56	12.06	4.01	3.18	2.72	63	334	5.78	7.66	2.63	1.29	80.75	3.29	342.38	123	255.21	39.9	32.7	7.73	2.76	4.97	158.3	0.94	0.78	3.5	10.8	31.9	19.8	84.8	9.58	244.6	59	1	2	0	0	1	2	1
0	65	1	0	0	0	0	0	0	179	106	5.75	9.91	5.33	0.74	2.66	52.44	223.6	4.98	15.32	29.63	0.79	352.08	18.07	5006.58	148	180	18.4	27.44	21.5	5.9	15.6	95	0.85	8.33	24.5	9.9	28.4	18	110.9	11.41	254.8	69	1	1	0	0	1	2	3
0	71	1	0	0	0	0	0	0	162	86	7.64	10.9	3.98	1.66	1.89	44	175	3.74	8.24	9.11	1.21	250.67	5.65	1712.08	128	145.13	78.2	47.2	18.78	10.9	7.88	62.1	0.92	0.81	3.5	10.6	28.1	18.1	96.5	11.8	198.3	128	1	1	0	0	1	3	3
0	70	0	0	0	0	0	0	0	139	71	7.99	9.68	4.54	1.38	2.55	41	226	3.61	9.59	10.44	1.2	179.49	6.79	1461.04	116	194.64	12.7	14	17.18	6.41	10.77	60.3	0.95	3.01	12.4	10.9	27.6	16.7	115.9	11.49	219.9	56	1	2	0	0	1	4	2
0	67	1	0	0	1	0	0	0	156	82	8.61	7.34	5.63	1.35	3.64	32.55	227.1	4.81	7.55	9.04	1.68	146.38	3.71	913.41	123	215	49.9	32.81	28.6	6.8	21.8	82	0.86	1.27	3.4	10	22.9	16.3	108.9	10.53	283.48	82	1	2	0	0	1	2	3
0	68	1	1	0	0	0	0	0	162	86	17.61	9.06	4.2	0.57	1.93	53.11	293.2	5.23	16.18	46.55	0.7	521.21	21.88	8005.79	133	277	14.9	16.77	15.2	4.9	10.3	70	0.85	3.41	10.9	9.9	22.4	17.8	120.3	20.18	238.98	42	1	2	0	0	1	3	3
0	71	0	0	0	0	0	0	0	130	85	12.13	10.44	4.48	0.61	2.16	70.31	281.8	5.43	12.38	16.75	2.34	264.71	4.86	3015.05	115	231	21.4	33.92	10.8	2.9	7.9	55	0.94	2.57	7.7	10.8	22.8	18	90.4	22.4	231.32	41	1	1	0	1	1	1	3
1	77	0	0	0	0	0	1	1	124	73	8.21	8.85	4.21	1.14	1.23	51.88	262.6	4.68	10.84	34.93	6	493.33	1.75	5170.1	104	64	6	11.8	14.8	6.7	8.1	54	0.89	3.87	12	10.3	27	19.2	108.5	7.44	180.1	83	1	3	0	0	1	1	2
0	71	1	1	1	0	0	0	0	135	62	7.7	14.9	5.73	2.37	3.15	101.96	469.5	8.48	9.87	6.05	3.77	109.85	2.12	876.6	118	216.05	13.1	16.3	6.83	1.94	4.89	76.1	0.82	8.91	24.6	9.5	21.9	18.6	127.8	14.77	284.4	57	1	1	1	0	1	2	3
0	66	1	0	0	0	0	0	0	140	76	8.7	10.61	4.98	1.57	3.1	62.81	201.3	5.43	15.63	11.59	1.16	173.28	11.59	2330.62	119	200.32	21.3	18.4	17.63	5.75	11.88	95.9	0.86	4.68	15.8	10	26	17.5	89.8	13.79	151.87	51	0	2	0	0	1	2	3
1	68	0	0	0	0	0	1	0	105	67	6.76	9.77	3.86	0.64	2	83.75	296.2	3.6	7.91	16.6	0.86	354.76	8.13	2472.68	149	165.35	5.3	17.5	13.1	5.2	7.9	70.1	0.85	1.27	5.8	9.9	26	17.3	80.1	11.99	209.65	10	1	2	0	0	1	2	2
1	75	0	0	0	0	0	1	1	114	56	4.65	8.69	3.63	0.81	1.75	83.89	300.5	3.78	10.53	10.52	1.16	214.12	7.68	1914.23	120	197.99	11.4	13.6	14.25	5.99	8.26	46.8	0.98	1.59	5.4	11.3	29.2	16.8	80.6	12.41	220.42	30	1	1	0	0	0	2	2
0	67	1	1	1	0	0	0	0	150	82	9.43	7.15	6.36	3.91	2.76	52.14	259.3	5.63	12.6	22.04	1.47	301.89	7.93	3526.08	131	221.34	19.9	19.6	10.82	3.19	7.63	65.8	0.87	2.26	8	10.1	22.2	17.8	99.8	12.72	195.03	7	1	2	0	0	1	2	3
0	69	1	1	0	1	0	0	0	146	96	13.9	10.79	6.02	0.7	3.18	42.27	208	4.7	15.44	13.77	2.02	236.63	6.89	3291.52	118	230	16.5	31.53	11.7	3	8.7	83	0.93	12.28	32.8	10.7	22.9	17.5	105.5	17.02	240.67	15	1	2	0	0	0	2	4
0	74	1	0	1	1	0	0	0	161	75	8.45	9.27	5.14	2.9	1.86	48.06	191	3.81	13.23	2.93	4.16	70.89	2.23	656.44	118	270	14.9	14.89	11.8	2.8	9	66	0.89	4.68	15.8	10.3	21.9	16.7	94.2	10.08	180.22	96	1	2	0	1	0	2	3
0	68	0	0	1	0	0	0	0	105	65	7.92	7.31	5.11	10.51	3.59	62.8	439.8	4.37	7.16	6.07	3.59	247.42	1.64	1457.3	86	219	15.4	18.26	10.8	3.4	7.4	66	0.85	1.38	4.8	9.8	21.4	16.6	93.6	15.63	127.3	37	1	1	0	1	1	3	2
0	73	1	1	0	0	0	0	0	168	89	9.05	14.5	4.13	1.15	2.2	64	266	3.81	11.62	5.76	1.6	119.75	5.64	1082.54	145	241.92	27	28	30.3	12.63	17.67	79.2	0.89	1.19	4.5	10.3	22.8	17.3	90.3	16.33	226.5	71	1	1	0	0	1	2	2
1	76	1	0	0	1	0	1	0	125	60	6.47	11	5.14	1.69	3.53	54.38	322.4	5.54	7.63	5.74	2.41	196.23	2.53	1193.08	126	182.78	15.5	14.6	21.06	5.9	15.16	61.4	0.92	1.13	6.2	10.6	26.5	17.2	82.7	13.74	166.38	52	1	1	0	0	1	1	1
0	67	0	0	0	0	0	0	0	124	70	5.89	10.51	4.15	1.42	1.47	47	215	3.9	11.29	15.4	2.31	288.06	4.47	2972.78	101	207.46	15.1	15.8	32.66	10.78	21.88	57.5	0.88	9.57	30.5	10.2	24.9	17.5	95.2	14.93	218.9	26	0	1	0	0	0	1	3
0	69	0	0	0	1	0	0	0	155	98	6.67	7.32	4.56	1.85	3.04	63	393	5.8	23.82	32.68	0.8	407.35	27.78	9051.32	106	211.1	11.4	13.3	9.38	2.44	6.94	59.2	0.88	4.59	13	10.2	22.1	17	112.5	8.11	248.8	35	1	2	0	0	1	2	3
0	78	1	0	1	0	0	0	0	94	50	10.84	10.16	5.14	6.46	2.66	67.22	273.3	7.03	14.5	13.48	2.31	241.24	5.66	3155.42	119	239.78	6.5	25.6	18.14	5.72	12.42	67.7	0.87	9.97	31.4	10.1	24.3	16.8	106.9	11.43	238.25	31	1	3	0	1	1	1	3
0	68	0	0	0	1	0	0	0	125	71	6.8	8.79	4.2	0.93	2.92	53	137	2.59	7.02	4.18	1.03	163.16	4.64	776.64	84	154.5	9.4	14.5	9.9	4.01	5.89	38.1	0.87	1.33	5.5	10.1	25.2	16.9	82.9	9.64	199.98	144	1	2	0	0	1	4	2
0	65	1	1	1	0	0	0	0	179	74	11.28	13.8	4.69	6.26	2.76	41.82	195.8	3.84	17.31	4.18	0.75	450	2.88	7168.5	135	233.06	10	15.5	7.71	2	5.71	59.5	0.84	1.07	5.1	9.7	25	17.2	110.6	10.99	351.61	59	0	2	0	0	1	2	3
0	68	0	0	0	0	0	0	0	168	83	5.84	12.1	5.72	0.79	3.5	41	151	5.47	7.07	4.75	3.05	167.24	1.81	921.49	127	211.86	11.5	20.3	14.16	4.32	9.84	60	0.82	3.05	9.8	9.5	24.8	15.6	103.9	16.97	191.4	69	1	2	0	0	1	4	2
0	72	1	0	1	0	0	0	0	147	73	6.16	9.54	4.87	4.13	2.14	64.2	238.7	2.69	6.97	8.28	2.06	232.35	2.73	1308.13	122	217	7.8	11.45	15.2	4.2	11	69	0.85	8.79	19.3	9.9	32.4	15.7	94.2	12.82	191.4	51	0	1	0	1	1	1	1
0	68	1	0	0	0	0	0	0	142	65	9.23	14.82	4.22	1.66	2.74	63.7	145.3	4.84	11.34	7.88	3.08	192.68	3.15	1867.07	117	197.62	15.9	29.5	7.42	2.49	4.93	92.3	0.98	1.04	4.6	11.3	21.3	17.4	102.1	14.11	217.2	28	1	1	0	0	1	2	2
0	73	1	0	0	0	0	0	0	147	72	3.69	22.8	5.19	0.94	2.72	72.22	291.5	6.69	4.98	3.27	2.52	171.7	1.37	595.8	100	244.12	10.2	21.7	27.33	7.55	19.78	75.6	0.89	2.07	7.5	10.3	27	18.1	98.1	18.54	207.29	116	0	2	1	1	1	3	2
0	69	1	0	0	1	0	0	0	134	65	6.14	14.16	4.38	1.98	2.77	48	181	4.57	15.98	14	1.05	200	13.3	2800	122	132.81	25	29.6	18.53	4.72	13.81	75.6	0.9	3.48	10.3	10.4	27.6	17.4	108.4	6.99	194.3	42	1	3	0	1	1	2	4
0	72	0	0	1	0	0	0	0	137	82	8.44	9.38	4.24	3.47	2.67	41.21	205.9	4.81	12.85	18	2.2	350	5.4	4158	133	218.31	20.3	30.99	8.1	2.1	6	95.2	0.9	2.18	6.7	10.4	23.4	19	131.8	14.12	251.66	20	1	2	0	0	1	2	3
0	80	1	0	0	1	0	0	0	162	97	5.59	10.5	3.89	1.41	2.44	86.2	291.9	4.44	5.33	3.5	3.47	136.94	1.12	532.7	103	147	11.4	22.06	11.7	3.3	6.4	95	0.96	3.36	9.9	10.9	24.8	17.2	106.3	18.94	208.92	55	1	2	0	0	1	1	3
0	67	1	0	0	0	0	0	0	139	65	10.04	11.25	5.6	2.1	3.28	29.4	248.1	3.22	10.13	6.96	4.1	205.69	2.09	1760.71	133	299	18.9	36.6	13	2.6	10.4	48	1.06	7.46	16.6	11.6	23.5	16.7	106.9	16.83	286.9	13	1	1	0	0	1	2	2
1	73	1	0	0	1	0	1	1	173	81	6.28	17.91	5.6	1.64	3.77	63.5	435.8	4.99	11.35	16.23	2.21	262.5	4.71	2727.38	135	338	25.4	15.72	13.5	4.2	9.3	79	0.72	1.03	2.8	8.4	19.6	15.8	103.5	12.26	232.2	29	1	1	0	1	0	1	2
0	82	1	0	0	0	0	0	0	145	95	9.67	10.35	4.89	1.19	2.95	47.77	296	5.28	25.93	37.34	0.48	400	47.8	9560	151	162	18.1	42.79	17.5	5.5	12	61	0.87	22.07	40.9	10.1	22.5	17.2	115.1	11.78	303.02	15	1	1	0	1	1	2	4
0	78	1	0	0	1	0	0	0	121	71	11.37	12.06	3.64	1.27	2.32	55.6	234.1	5.79	7.29	3.87	2.9	169.06	1.86	909.54	105	129	13.9	16.54	8.5	2.9	5.6	71	0.78	0.96	9.8	9.1	20.9	16.6	92	15.39	146.8	28	1	2	0	1	1	2	3
0	80	1	1	1	0	0	0	0	176	87	19.24	17.63	6.15	2.33	4.43	65.79	396	7.15	26.91	39.45	1.35	586.15	18.94	15028.89	113	157	8.9	20.05	6	2.2	3.8	61	0.86	2.38	11.2	10	24.8	15.6	97	11.4	189.92	12	1	2	1	1	1	2	4
1	75	1	1	0	0	0	0	0	160	104	11.35	11.6	4.09	1.3	2.76	96.4	412.6	6.11	15.1	27.02	1.13	409.62	12.43	5755.16	120	290	30.6	35	8.7	2.4	6.3	72.5	1.07	6.27	17.1	11.7	23.9	15	89.3	12.14	360.77	14	1	1	0	1	1	2	4
0	69	1	0	0	0	0	0	0	177	80	9.83	8.9	4.86	1.46	3.05	58.5	435	7.86	7.98	10.91	1.83	223.44	3.82	1559.61	118	228.8	33.3	28.8	17.7	4.2	13.5	93.4	0.98	1.87	5.1	11.3	22.8	16.9	97.8	9.83	222.4	96	1	1	0	0	0	1	2
1	68	0	0	0	1	0	0	0	158	74	5.73	16.2	4.79	0.96	2.16	68.1	187.9	5.61	13.96	13.16	1	123.91	12.11	1500.55	150	172	20.9	26.8	17.1	4.8	12.3	105	0.87	0.61	3.6	10.1	27.7	10.1	116.3	7.03	310.93	122	1	2	0	0	1	2	2
1	72	1	0	0	0	0	0	0	153	87	5.66	11.54	4.05	0.76	2	74.19	441	5.1	10.99	11.8	3.82	200	2.6	1982	132	231	20.4	32.66	13.5	4.5	9	60	0.95	1.17	3.9	10.9	26.5	17.2	78.7	14.66	276.71	53	1	2	0	0	1	1	2
0	67	1	0	0	0	0	0	0	145	86	9.79	16.84	3.89	1.42	2.29	62.29	151.7	5.52	13.14	9.83	1.56	121.05	7.18	1356.97	100	194	38.2	62.22	21.2	6.4	14.8	72	0.85	13.51	45.2	9.9	23.9	15.7	99.9	9.39	317.8	119	1	1	0	0	1	3	4
0	74	1	0	1	0	0	0	0	136	84	8.03	11.7	6.24	1.91	4.24	65	442	5.46	13.12	15.83	2.45	268.42	4.91	3229.09	139	314.6	15.2	32.7	10.95	2.22	8.73	91.9	0.84	7.58	17.5	9.7	26.3	9.7	94.9	12.71	222	43	1	2	0	0	1	4	2
1	74	0	0	0	0	0	0	0	135	67	7.24	9.18	4.28	0.71	2.63	59.67	326.1	6	10.2	16.39	1.3	235.71	7.05	2163.82	122	140.7	11.7	16.1	10.9	3.53	7.37	68.4	0.78	16.87	46.8	9.1	18.8	16.7	89.4	12.17	190.31	11	1	3	0	1	1	2	3
1	74	1	0	0	0	0	1	0	146	78	6.69	15.16	4.27	0.8	2.6	90.13	311.4	11.62	8.05	17.02	1.72	588.37	4.26	4306.87	106	256	8	17.62	13.3	5.1	8.2	48	0.91	1.92	6.7	10.5	25.2	17.2	83.6	15.02	225.2	11	0	2	0	1	1	2	3
1	72	1	0	1	0	0	1	0	183	96	8.54	22.62	5.15	4.63	2.77	86.75	391	7.67	12.94	18.9	1.24	380.65	9.45	4461.22	151	172.84	21.4	22.4	7.6	2	5.6	50	0.77	2.48	8.5	9	21.8	16.8	99	16.49	155.08	19	1	1	0	1	1	2	3
1	72	1	1	0	0	0	1	0	157	82	7.68	20.48	4.26	0.94	2.62	107	343	4.76	7.74	2.21	4.95	120.64	0.97	581.48	144	233.95	13.5	18.2	18.2	5.74	12.46	42.7	0.89	2.18	4.2	10.3	28.4	17	93.2	8.25	140.9	48	1	2	0	1	1	1	2
0	70	1	0	0	0	0	0	0	123	83	8.63	7.21	6.1	1.03	3.06	56.73	296.3	3.37	8.74	16.02	2.27	258	3.52	2066.58	133	280	27.6	39.93	15.4	2.6	12.8	51	0.78	1.8	6.9	9.1	20.2	25.5	92.4	65.33	380.43	16	0	1	0	0	1	1	2
0	67	1	0	0	0	0	0	0	160	70	7.3	7.75	5.06	1.48	2.89	44.5	240.3	3.7	10.84	13.11	3.26	254.67	3.02	2503.41	132	249	21.6	23.59	14.7	3.9	10.8	73	0.82	2.18	8	9.5	23.9	17.2	107.8	14.89	196.82	17	1	1	0	0	1	2	3
0	66	1	0	0	0	0	1	0	233	106	7.58	14.65	3.81	0.8	2.12	57.79	276.9	3.48	18.66	20.05	0.68	429.23	19.05	5592.87	131	175.32	8.8	15.1	8.37	3.44	4.93	55.4	0.97	1.17	3.9	11.2	33.1	17.2	96.5	9.48	198.26	12	1	1	0	0	0	4	4
0	78	0	0	1	0	0	0	0	119	68	7.44	7.21	7.09	0.63	4.56	44.1	206.1	7.14	12.03	32.77	1.75	340	6.55	3899.8	147	171	16.1	30.89	20.4	4.4	16	91	0.99	7.69	27.6	11.4	25.6	15.3	118.5	9.84	212.81	53	1	3	0	0	1	1	2
0	75	0	0	0	0	0	0	0	150	78	7.35	10.44	4.86	2.01	2.52	44.07	105.7	4.54	18.96	74.67	0.31	808.33	57.5	14485.27	137	268	23.6	47.71	15.2	5.4	9.8	54	0.84	9.49	26.3	9.7	21	18.3	111	26.31	313.47	47	1	2	0	0	1	2	4
0	69	1	0	1	1	0	0	0	132	70	7.1	9.14	4.21	2.99	2.21	67	423	6.14	18.73	22.17	1.39	265.38	12.42	4588.42	128	265.36	29.8	30	12.56	4.23	8.33	77.3	0.86	1.13	6.7	10	23.5	17.6	96.5	16.46	275.2	28	1	1	0	0	1	2	2
0	69	1	0	0	0	0	0	0	129	68	7.7	7.9	5.74	1.28	3.81	48.62	368.3	5.05	17.48	11.48	3.7	259.85	4.25	4087.44	133	331	18.7	46.31	15.8	2.5	13.3	61	0.82	1.77	6.9	9.5	23.5	18.3	120.5	18.74	692.6	48	0	2	0	0	1	2	3
0	68	0	0	1	0	0	0	0	102	65	7.92	7.31	5.11	10.51	3.59	62.8	439.8	4.37	7.16	6.07	3.59	247.42	1.64	1457.3	86	219	15.4	18.26	10.8	3.4	7.4	66	0.85	1.38	4.8	9.8	21.4	16.6	93.6	15.63	127.3	37	1	1	0	1	1	3	2
0	72	0	0	0	0	0	0	0	122	69	7.17	9.56	4.75	1.79	3.12	64.34	276.7	4.32	7.45	13.27	3.19	362.75	2.12	2455.82	111	162.51	12.4	24.55	8.5	1.8	6.7	71.1	0.87	9.56	29.5	10.1	23.1	17.3	92.8	13.86	200.67	18	1	2	0	1	1	5	4
0	70	1	0	0	1	0	0	0	116	69	7.65	10.27	4.55	1.39	2.5	38	176	4.18	7.38	7.57	3.19	165.06	1.97	1036.58	108	174.3	7.1	17.1	14.1	4.35	9.75	62.1	0.85	3.47	10.9	9.9	25.5	17.9	111.4	11.62	193.3	42	0	3	0	0	1	2	3
1	69	1	0	0	0	0	1	1	144	81	8.98	16.7	3.45	0.9	1.67	74	340	4.83	9.95	14.37	2.52	187.3	3.59	1695.07	128	205.65	9.1	16.6	11.25	4.54	6.71	65.9	0.83	0.74	2.5	9.6	25.8	18.4	93.5	12.7	175.3	20	1	2	1	0	1	1	2
0	72	1	1	0	0	0	0	0	109	69	11.14	5.02	4.46	1.15	2.17	53.69	307.4	5.89	10.17	13.33	2.56	284.06	3.6	2613.35	110	218	3.9	14.93	11.4	3.1	8.3	51	0.89	5.72	13.2	10.3	24	17.1	107.9	13.12	159.76	48	1	1	0	0	1	3	3
0	71	1	0	1	0	0	0	0	139	68	8.4	6.81	4.44	3.44	2.72	27.96	135.8	3.15	14.29	11.45	2.41	157.66	5.27	2003.86	103	183	15.1	28.47	25.4	7.1	18.3	61	0.89	9.33	26.6	10.3	26.8	16.6	94.1	9.85	186.18	62	1	1	1	0	0	2	4
0	69	1	0	0	1	0	0	0	151	93	9.01	10.24	5.59	1.02	2.85	50.86	350.7	5.49	16.39	20.68	0.96	373.61	15.51	5563.05	141	281	39.4	46.04	10.9	2.7	8.2	72	0.78	5.07	18.2	9.1	22.7	18.1	136.7	17.83	298.64	91	1	2	1	0	1	2	4
0	73	1	0	0	0	0	0	0	150	99	5.84	11.77	5.19	2.13	3.08	48.47	424.6	5.33	6.77	5.15	1.5	183.84	3.4	937.58	109	202	14	18.69	16.9	4.6	12.3	64	0.91	5.43	15.8	10.5	28.1	18.5	97.1	12.52	199.5	170	1	3	1	0	1	5	2
1	73	1	0	0	0	0	0	0	134	76	6.16	17.99	6.06	2.33	3.95	63	145	3.31	9.11	5.62	1.73	104.76	4.1	741.7	144	282.47	20.6	16.8	14.49	3.95	10.54	83.6	0.77	4.52	12.8	9	27.5	18	117.7	11.06	170.4	600	1	1	0	0	1	1	2
0	70	1	0	0	0	0	0	0	113	76	8.38	6.19	3.41	1.12	1.5	45.8	276.6	3.85	9.12	26.94	1.88	671.88	4.58	5791.61	124	210	16.7	18.44	14.7	5.6	9.1	60	0.68	0.55	2.5	8	17.7	18.7	95.7	15.41	147.8	13	1	2	1	1	1	5	2
0	65	0	1	0	0	0	0	0	178	99	12.82	7.97	4.43	1.06	2.94	39.6	272.7	5.04	11.78	8.21	4.81	141.6	2.13	1452.82	136	231	23.1	20.7	8.3	3	5.3	89	0.69	3.65	11	8.1	20.9	17	72.8	20.75	220	15	1	2	0	1	1	2	2
1	87	0	0	1	0	1	1	1	137	90	8.29	16.4	4.28	6.07	2.74	91.2	332.3	6.02	18.06	44.55	0.52	618.42	32.52	10469.85	125	184.9	9.6	30.5	18.6	5.8	12.8	56.7	0.96	1.62	6.1	11.1	25.4	23.9	85.6	10.46	361.6	37	1	2	0	0	1	2	3
0	69	1	1	0	1	0	0	0	145	84	8.32	18.9	6.19	2.09	3.68	88.45	754.2	11.69	11.98	15.54	0.94	486.76	11.19	5232.67	121	231	24.9	37.62	11.4	3	8.4	146	1	4.31	8.2	11	19.4	17.3	137.9	12.89	308.91	97	1	1	0	1	1	2	3
1	66	1	1	0	1	0	1	1	154	80	11.44	9.01	4.55	0.85	2.99	48.1	310.5	5.34	8.78	28	3.75	400	2.24	3360	144	245	15.9	19.28	15.2	5.1	10.1	88	0.95	6.7	15.4	10.9	22.6	17.2	109.5	18.33	222	27	1	1	0	0	1	5	3
0	65	1	0	1	0	0	0	0	174	83	8.72	13.2	4.48	3.02	2.42	42.4	155.4	2.81	10.7	7.52	1.9	218.64	4.66	1939.34	130	179	10.3	10.71	8.7	3.1	5.6	91	0.87	1.57	4.5	10.1	22.1	16.6	91.2	9.63	168.4	103	1	2	1	1	1	5	2
0	71	1	0	0	0	0	0	0	155	67	8.19	14	5.37	1.31	2.95	51	159	3.23	13.68	7.57	2.45	220.39	4.69	2536.69	123	259.51	13.9	12	8.72	2.14	6.58	87.1	0.86	1.06	8.2	10	26	18	118.8	15.2	244.6	96	1	1	0	1	1	1	1
0	78	1	0	0	1	0	0	0	120	50	6.55	9.72	5.25	1.69	3.32	67.72	401.8	5.69	5.85	6.28	3.04	217.11	1.57	1035.61	126	253	51	61.44	13.3	3.9	9.4	54	0.98	1	4.2	11.3	22.8	17.3	88.6	17.37	237.77	89	1	2	0	0	1	1	2
0	69	1	0	0	0	0	0	0	175	101	5.26	19.6	5.94	1.39	2.21	60.47	168.1	3.86	16.84	22.34	1.49	345.71	10.5	5406.9	146	278	43.4	29.87	28	9.1	18.9	99	0.93	4.69	19.8	10.6	22.4	16.7	95.1	20.45	165.5	25	0	1	0	1	1	5	2
0	76	0	0	0	0	0	0	0	117	64	6.47	11	3.99	1.03	1.96	56.8	137.1	3.45	7.41	7.05	2.23	195.4	2.75	1197.8	94	203	12.5	19.25	17.8	4.6	13.2	60	0.89	2.83	10.5	10.1	17.6	16.6	109	14.88	191.8	56.67	1	1	0	0	1	5	2
0	67	1	0	1	1	0	0	0	167	83	5.8	8.8	3.96	2.76	2.22	52.55	315.8	3.55	8	5.28	5.59	201.63	1.16	1310.6	125	243	30	24.62	11.6	4.4	7.2	85	0.926	0.76	2.4	9.8	29.5	17.7	121	14.16	181.45	35.5	1	1	0	1	1	2	2
[truncated: 28 more columns]
